# Supplementary material for: Evaluation of Morpho-Physiological and Yield-Associated Traits of Rice (Oryza sativa L.) Landraces Combined with Marker-Assisted Selection under High-Temperature Stress and Elevated Atmospheric CO2 Levels
Source: Plants (Basel). 2023 Oct 23;12(20):3655. doi: 10.3390/plants12203655 (PMC10610436; doi:10.3390/plants12203655)
Supplement: Supplementary file 1 [file plants-12-03655-s001.zip]

Archive with 1 entries (1 files):
- plants-2636476-supplementary.pdf
